# Supplementary material for: Bisphenol a Exposure and Kidney Diseases: Systematic Review, Meta-Analysis, and NHANES 03–16 Study
Source: Biomolecules. 2021 Jul 16;11(7):1046. doi: 10.3390/biom11071046 (PMC8301850; doi:10.3390/biom11071046)
Supplement: Supplementary file 1 [file biomolecules-11-01046-s001.zip]

Archive with 1 entries (1 files):
- biomolecules-1272534-supplementary.pdf
